# Supplementary material for: Proximal Tubule‐Specific Genetic Deficiency of PPARα Worsens Systemic Lipid and Glucose Metabolism During Fasting
Source: FASEB J. 2025 Dec 29;40(1):e71333. doi: 10.1096/fj.202502975R (PMC12747219; doi:10.1096/fj.202502975R)
Supplement: Supplementary file 2 — Data S2: DataSet. [file FSB2-40-e71333-s001.xlsx]

## Sheet: Fig.1
	Kidney	Liver	Heart	Brain	Stomach	eWAT	Muscle		PPARα
Pparafl/fl	1.04089	0.898696	0.930106	1.22613	1.21186	0.267202	1.03824		1.49681
Pparafl/fl	0.737866	1.17444	0.790984	0.777354	1.30717	2.02149	0.774418		0.85446
Pparafl/fl	1.22124	0.78974	1.35925	1.04917	0.631268	0.87625	1.24373		0.648734
PparaΔKPT	0.0732421	0.820493	0.80113	0.621853	0.430541	0.541439	0.471478		0.149058
PparaΔKPT	0.109036	0.638292	1.35982	0.854436	1.25124	0.437401	1.11104		0.141553
PparaΔKPT	0.0380292	0.557377	0.950275	0.803644	0.944034	0.674482	0.992172		0.147951

## Sheet: Fig.2A
	Body weight change
Pparafl/fl under fed condition	0
Pparafl/fl under fed condition	0
Pparafl/fl under fed condition	0
Pparafl/fl under fed condition	0
Pparafl/fl under fed condition	0
Pparafl/fl under fed condition	0
Pparafl/fl under fed condition	0
PparaΔKPT under fed condition	0
PparaΔKPT under fed condition	0
PparaΔKPT under fed condition	0
PparaΔKPT under fed condition	0
PparaΔKPT under fed condition	0
PparaΔKPT under fed condition	0
Pparafl/fl 24h fasted	-15.873
Pparafl/fl 24h fasted	-17.6812
Pparafl/fl 24h fasted	-14.2395
Pparafl/fl 24h fasted	-11.2903
Pparafl/fl 24h fasted	-13.1757
Pparafl/fl 24h fasted	-14.4295
Pparafl/fl 24h fasted	-10.1045
PparaΔKPT 24h fasted	-10.6583
PparaΔKPT 24h fasted	-14.9206
PparaΔKPT 24h fasted	-11.1782
PparaΔKPT 24h fasted	-14.4828
PparaΔKPT 24h fasted	-14.0893
PparaΔKPT 24h fasted	-14.3345
Pparafl/fl 48h fasted	-24.127
Pparafl/fl 48h fasted	-27.2464
Pparafl/fl 48h fasted	-24.9191
Pparafl/fl 48h fasted	-21.9355
Pparafl/fl 48h fasted	-24.3243
Pparafl/fl 48h fasted	-21.1409
Pparafl/fl 48h fasted	-17.4216
PparaΔKPT 48h fasted	-21.0031
PparaΔKPT 48h fasted	-23.4921
PparaΔKPT 48h fasted	-21.4502
PparaΔKPT 48h fasted	-28.6207
PparaΔKPT 48h fasted	-21.9931
PparaΔKPT 48h fasted	-22.1843

## Sheet: Fig.2B-C
	Kidney weight	Liver weight	eWAT weight		NEFA	Triglyceride	β-OHB	Glucose
Pparafl/fl under fed condition	1.18	6.85	1.15		0.663	150	19	173
Pparafl/fl under fed condition	1.2	6.4	1.16		0.671	96	15	163
Pparafl/fl under fed condition	1.17	6.09	1.47		0.677	132	21	209
Pparafl/fl under fed condition	1.07	5.45	0.87		0.774	69	23	189
Pparafl/fl under fed condition	1.16	4.96	1.2		0.872	203	24	238
Pparafl/fl under fed condition	1.13	5.52	1.4		0.773	124	37	256
Pparafl/fl under fed condition	0.92	4.96	0.88		0.615	97	37	172
PparaΔKPT under fed condition	1.27	6.1	1.13		1.238	72	31	131
PparaΔKPT under fed condition	1.11	6.01	1.01		0.672	42	38	145
PparaΔKPT under fed condition	1.12	3.86	1.19		1.022	110	31	188
PparaΔKPT under fed condition	0.85	5.14	2.07		0.777	104	34	383
PparaΔKPT under fed condition	1.31	5.16	1.68		0.509	55	41	171
Pparafl/fl 24h fasted	1.11	4.56	0.37		1.594	69	70	111
Pparafl/fl 24h fasted	1.03	3.78	0.99		0.927	52	44	140
Pparafl/fl 24h fasted	0.99	4.36	0.62		1.394	72	69	120
Pparafl/fl 24h fasted	1.31	4.42	0.99		1.162	78	67	106
Pparafl/fl 24h fasted	1.02	4.34	0.44		1.267	84	70	100
Pparafl/fl 24h fasted	1.33	3.72	0.56		1.364	80	73	104
Pparafl/fl 24h fasted	1.23	4.36	0.83		1.462	61	37	72
PparaΔKPT 24h fasted	0.98	3.35	1.1		1.414	64	71	95
PparaΔKPT 24h fasted	1.01	4.15	1.17		1.948	110	81	108
PparaΔKPT 24h fasted	1.07	4.46	0.12		1.764	124	87	85
PparaΔKPT 24h fasted	1.05	4.35	0.38		1.016	122	61	77
PparaΔKPT 24h fasted	1.12	4.55	0.69		1.084	93	44	131
PparaΔKPT 24h fasted	1.09	3.99	1.05		1.432	122	78	103
Pparafl/fl 48h fasted	0.94	4.17	0.26		1.129	12	25	129
Pparafl/fl 48h fasted	1.1	4.09	0.84		0.769	32	49	141
Pparafl/fl 48h fasted	1.06	4.69	0.55		0.91	18	41	123
Pparafl/fl 48h fasted	1.18	3.59	0.57		0.99	59	60	101
Pparafl/fl 48h fasted	1.15	4.4	0.99		0.504	17	30	128
Pparafl/fl 48h fasted	1.14	3.98	0.56		1.342	141	61	117
Pparafl/fl 48h fasted	1.43	4.78	0.54		2.085	205	61	78
PparaΔKPT 48h fasted	0.96	4.17	0.44		1.008	63	79	106
PparaΔKPT 48h fasted	1.19	4.15	1.02		1.208	93	104	93
PparaΔKPT 48h fasted	1.07	4.66	0.94		1.187	93	128	88
PparaΔKPT 48h fasted	0.96	4.54	0.96		0.829	55	52	64
PparaΔKPT 48h fasted	1	3.67	0.62		1.771	202	65	58
PparaΔKPT 48h fasted	1.19	4	0.57		1.317	170	59	83

## Sheet: Fig.3
	Renal NEFA	Renal TG		Ppara	Cpt2	Acadvl	Acaa1	Hmgcs2		PPARα	CPT2	VLCAD	PT	HMGCS2
Pparafl/fl under fed condition	0.29	0.1		1.34	1.05	1.58	1.42	2.95		1.43	0.64	1.72023	1.3134	1.91
Pparafl/fl under fed condition	0.27	0.06		0.95	1.21	0.82	0.9	0.56		1.49	0.52	1.41212	0.764232	0.61
Pparafl/fl under fed condition	0.28	0.05		0.24	0.93	0.53	0.84	0.11		0.12	0.33	0.51526	0.316561	0.59
Pparafl/fl under fed condition	0.31	0.07		1.57	0.66	2.64	1.53	3.18		1.41	1.66	0.412719	0.3806	1.39
Pparafl/fl under fed condition	0.33	0.05		1.33	1.01	2.95	1.63	4.32		1.32	2.24	1.4435	0.34344	0.5
Pparafl/fl under fed condition	0.07	0.05		1.09	1.04	0.5	0.79	1.25		0.67	0.82	0.924484	1.12381	2.72
Pparafl/fl under fed condition	0.12	0.06		1.44	1.22	0.38	0.48	0.33		0.56	0.8	0.57168	2.75796	1.04
PparaΔKPT under fed condition	0.21	0.05		0.09	0.47	0.76	0.79	0.03		0.04	0.21	0.154578	0.28496	0.33
PparaΔKPT under fed condition	0.25	0.07		0.14	0.23	3.5	1.56	0.26		0.09	0.16	0.485788	0.318594	1.2
PparaΔKPT under fed condition	0.25	0.05		0.05	0.42	1.59	0.77	0.21		0.09	0.13	0.412208	0.30346	2.05
PparaΔKPT under fed condition	0.15	0.02		0.07	0.52	0.55	0.27	0.04		0.59	0.24	0.419593	0.874229	1.81
PparaΔKPT under fed condition	0.12	0.07		0.09	0.38	0.69	0.3	0.07		0.18	0.38	0.415451	0.183807	0.98
Pparafl/fl 24h fasted	0.28	0.12		2.89	3.37	3.28	4.51	243.57		1.83	2.97	1.21283	1.18239	52.73
Pparafl/fl 24h fasted	0.28	0.1		2.77	3.54	2.39	3.91	223.54		1.94	2.58	0.80349	1.19195	51.24
Pparafl/fl 24h fasted	0.24	0.08		2.99	3.28	2.22	5.22	113.23		1.65	2.13	1.29204	1.41761	7.44
Pparafl/fl 24h fasted	0.25	0.08		2.75	2.89	1.92	4.55	145.93		1.21	3.14	0.906798	1.19544	2.54
Pparafl/fl 24h fasted	0.41	0.08		4.23	2.98	2.21	7.94	136		2	1.92	0.709934	0.229644	2.43
Pparafl/fl 24h fasted	0.36	0.2		2.58	3.99	3.71	7.77	249.76		2.42	2.1	1.22838	0.912174	10.37
Pparafl/fl 24h fasted	0.3	0.12		2.61	3.78	3.82	11.88	524.93		2.3	2.1	0.799457	1.23085	11.9096
PparaΔKPT 24h fasted	0.32	0.16		2.46	0.86	1.1	1.19	14.67		0.78	0.4	0.195627	0.501782	5.66
PparaΔKPT 24h fasted	0.31	0.16		0.09	0.92	0.99	1	4.97		0.42	0.35	0.288391	0.506405	1.37
PparaΔKPT 24h fasted	0.31	0.13		0.17	0.74	1.12	0.85	3.34		0.31	0.53	0.300815	0.42735	2.31
PparaΔKPT 24h fasted	0.23	0.06		0.25	0.77	1.05	1	10.84		0.55	0.56	0.968131	0.449232	3.62
PparaΔKPT 24h fasted	0.25	0.06		0.13	0.83	1.21	0.74	4.05		0.64	0.37	0.664648	0.16825	0.76
PparaΔKPT 24h fasted	0.26	0.1		0.15	0.8	0.97	0.96	4.72		0.51	0.33	0.582171	0.595873	1.26
Pparafl/fl 48h fasted	0.21	0.09		4.07	2.52	7.49	5.03	159.23		3.06	4.86	3.11103	1.48252	11.91
Pparafl/fl 48h fasted	0.33	0.13		4.87	2.46	7.14	5	144.87		3.43	1.9	2.65709	1.37466	22.36
Pparafl/fl 48h fasted	0.25	0.11		7.43	2.31	6.97	5.21	201.32		4.7	3.23	2.9883	1.47597	48.9
Pparafl/fl 48h fasted	0.83	0.16		2.88	2.96	6.07	4.9	256.12		5.72	1.04	1.71504	1.62285	72.62
Pparafl/fl 48h fasted	0.81	0.12		2.57	2.18	7.27	5.7	302.27		2.92	0.46	0.761233	2.00217	89.63
Pparafl/fl 48h fasted	0.84	0.22		2.3	1.83	4.69	5.97	158.88		3.31	0.8	0.829555	1.81185	60.38
Pparafl/fl 48h fasted	1.29	0.23		1.45	1.83	3.78	2.45	124.91		6.24	0.87	1.15385	1.62951	27.38
PparaΔKPT 48h fasted	0.63	0.15		0.34	1.14	2.47	1.22	7.58		0.8	0.2	0.80754	0.590021	0.75
PparaΔKPT 48h fasted	0.87	0.14		0.15	0.58	3.45	0.99	2.94		0.31	0.13	0.593175	0.247472	0.69
PparaΔKPT 48h fasted	1.19	0.16		0.23	0.86	2.81	1.09	4.83		0.35	0.31	0.499224	0.475907	0.66
PparaΔKPT 48h fasted	1.54	0.16		0.95	0.48	1.55	0.7	7.22		0.55	0.39	0.6861	0.377713	5.26
PparaΔKPT 48h fasted	1.74	0.29		0.95	0.75	1.44	0.89	5.04		0.56	0.67	0.835474	0.118541	1.31
PparaΔKPT 48h fasted	1.88	0.23		2.01	0.76	1.89	0.7	3.86		0.27	0.18	0.571404	0.215301	2.52

## Sheet: Fig.4
	Ldha	Gapdh	Pck1	G6pc		LDHA	GAPDH	PEPCK	G6PC		Ppargc1a	Hnf4a	Foxo1	Erra		PGC1α	HNF4α	ERRα		Glut1	Glut2	Glut4
Pparafl/fl under fed condition	1.10037	1.07	1.18	1.42		0.597964	2.35	0.48	1.34		1.07	0.71	1.01	1.2		1.36	2.27	0.58		0.92098	1.11896	0.89
Pparafl/fl under fed condition	0.840301	0.95	1.34	1.14		0.418066	0.88	0.52	1.58		1.6	1.13	1.18	1.43		0.9	1.45	0.87		1.015	1.2457	1.38
Pparafl/fl under fed condition	1.00945	1.08	0.85	0.83		0.994299	0.6	1.14	1.04		0.75	0.8	0.83	0.63		0.59	1.36	0.49		1.02672	0.779958	0.85
Pparafl/fl under fed condition	1.06556	1.32	0.99	1.46		0.238199	0.61	2.05	0.88		0.63	0.94	0.7	0.93		0.5	0.46	2.14		0.915077	1.17254	0.9
Pparafl/fl under fed condition	1.02796	1.01	1.4	1.14		1.0949	0.86	1.64	0.82		0.8	1.26	0.87	0.93		0.78	0.37	1.96		1.01035	0.841342	0.97
Pparafl/fl under fed condition	0.815027	0.8	0.54	0.7		3.04436	0.85	0.78	0.68		1.06	1.12	0.95	0.88		1.76	0.53	0.52		0.893594	1.16684	0.99
Pparafl/fl under fed condition	1.20008	0.85	0.62	0.63		0.61222	0.85	0.4	0.66		1.45	1.19	1.38	1.22		1.1	0.56	0.44		1.26114	0.799075	1.11
PparaΔKPT under fed condition	1.40364	1.71	1.78	1.27		0.456053	0.55	0.66	0.74		2.46	1.07	1.59	1.06		0.86	0.7	0.26		1.38549	1.08939	1.18
PparaΔKPT under fed condition	1.0616	0.75	1.6	1.11		0.465354	0.56	0.48	0.87		1.46	0.48	1.31	1.08		0.98	0.77	0.39		1.09365	0.573119	1.01
PparaΔKPT under fed condition	0.939642	0.97	1.12	0.99		0.287355	0.66	0.33	0.68		1.38	0.72	1.31	1.05		1.1	0.71	0.95		0.841127	1.15437	0.8
PparaΔKPT under fed condition	1.17713	0.88	0.44	0.6		0.759356	0.79	0.25	0.46		1.47	0.71	1.08	1.27		1.38	0.61	1.26		0.63818	0.859106	1.4
PparaΔKPT under fed condition	1.48772	0.48	1.15	0.56		1.07788	0.97	0.69	1		3.58	0.72	1.49	1.29		1.31	2.51	1.17		0.511229	1.36052	0.86
Pparafl/fl 24h fasted	1.37998	2.39	7.05	0.755858		0.784487	1.32	1.95	0.46		2.33	1.63	1.74	0.576399		0.26	1.74	1.34
Pparafl/fl 24h fasted	1.12666	1.87	6.96	0.577431		1.10692	3.66	2.3	2.98		3.28	1.27	1.72	0.542822		0.58	1.19	0.88
Pparafl/fl 24h fasted	1.53889	2.4	6.63	1.15873		1.1394	1.71	1.32	0.27		1.29	1.12	1.34	0.575215		0.76	1.73	0.42
Pparafl/fl 24h fasted	1.34637	2.16	7.81	1.46756		0.442826	1.68	2.02	1.55		1.55	1.26	1.38	1.96936		0.58	1.98	0.21
Pparafl/fl 24h fasted	0.981347	2.38	8.05	2.07385		0.507877	0.99	1.83	1.04		1.92	1.42	2.06	1.79534		1.61	1.71	0.42
Pparafl/fl 24h fasted	1.69472	3.11	9.73	1.50832		0.579444	0.9	1.94	0.75		2.05	1.4	1.77	1.79755		1.51	1.62	0.63
Pparafl/fl 24h fasted	3.18675	3.38	5.84	6.3974		0.437829	0.72	1.38	0.87		1.96	1.19	1.94	1.64892		1.09	1.77	0.46
PparaΔKPT 24h fasted	1.50902	3.08	5.49	0.849493		0.414453	0.61	1.42	0.44		2.15	1.28	1.61	1.52103		0.82	1.48	0.47
PparaΔKPT 24h fasted	1.28075	2.33	5.26	1.26832		0.478521	0.62	1.07	0.05		1.9	1.02	1.28	1.25091		2.19	2.49	1.19
PparaΔKPT 24h fasted	1.20127	2.4	4.79	1.33997		0.532582	2.63	1.79	0.18		1.79	0.88	1.21	1.14445		1.03	2.65	0.09
PparaΔKPT 24h fasted	1.13587	1.99	7.74	2.85575		0.50869	0.81	2.67	0.96		1.84	1.27	1.16	2.13696		1.69	1.25	0.04
PparaΔKPT 24h fasted	1.02529	2.13	8.29	7.73548		0.606884	0.63	2.73	0.94		2.12	1.05	1.25	1.69526		0.78	1.67	0.42
PparaΔKPT 24h fasted	1.52359	1.97	6.43	13.1006		1.00046	0.74	1.84	1.04		1.6	1.14	1.08	2.12441		0.48	1.15	0.49
Pparafl/fl 48h fasted	2.33645	3.46	31.83	2.55184		1.43789	3.4	4.43	2.42		2.87	2.86	8.1	0.89		1.47	3.45	0.23		2.37193	1.24419	2.22
Pparafl/fl 48h fasted	1.55353	3.88	19.86	2.86028		1.05845	2.71	3.71	1.47		2.82	1.68	5.27	1.16		2.49	3.01	0.44		2.25959	1.15285	2.43
Pparafl/fl 48h fasted	2.04391	3.1	36.23	2.28431		1.27062	1.82	3.13	1.1		4	3.3	6.52	1.24		1.47	4.4	0.23		2.22848	1.55316	2.87
Pparafl/fl 48h fasted	2.07627	2.89	24.43	2.13206		0.527839	1.66	5.25	1.53		2.29	1.48	4.1	1.32		1.5	5.42	0.16		1.68887	1.27917	1.9
Pparafl/fl 48h fasted	2.19365	3.02	14.13	2.22591		1.722	1.94	4	1.46		2.69	1.82	5.14	1.38		0.5	7.35	0.8		1.88695	2.48838	1.78
Pparafl/fl 48h fasted	2.60439	3.39	18.19	2.50136		1.25345	2.43	3.82	0.74		3.43	1.8	5.09	1.63		0.56	5.44	1.43		1.3529	1.99336	1.84
Pparafl/fl 48h fasted	1.63578	2.52	19.62	1.85872		0.274189	2.44	2.82	0.65		2.37	1.6	3.16	1.21		0.72	8.47	1.14		1.17777	1.75955	1.12
PparaΔKPT 48h fasted	2.75026	2.95	17.4	2.1721		0.442273	1.86	2.25	0.73		2.2	1.3	3.8	0.66		1.04	1.86	0.42		1.48047	1.55316	1.53
PparaΔKPT 48h fasted	1.89066	2.14	19.13	1.58005		0.784825	1.67	3.26	1.04		2.51	1.52	3.04	1.03		0.38	1.44	0.43		1.32506	1.55316	1.78
PparaΔKPT 48h fasted	2.17671	2.95	13.18	2.17611		1.01459	1.88	2.79	0.92		2.25	1.28	3.44	1.06		0.36	2.1	0.95		1.34356	1.84703	1.33
PparaΔKPT 48h fasted	1.67528	2.25	11.64	1.43835		0.227241	2.27	1.61	0.59		1.9	1.1	3.05	0.77		0.33	3.09	0.44		1.24492	1.83427	0.91
PparaΔKPT 48h fasted	1.84857	3.51	14.19	1.65924		1.0486	3.06	2.85	0.46		1.77	1.24	5.05	1.01		0.28	3.25	0.47		1.03244	2.1965	0.97
PparaΔKPT 48h fasted	1.71662	2.71	18	2.00201		0.587433	3.27	2.52	0.14		2.8	1.36	3.81	1.07		0.22	3.57	0.44		1.57577	1.99336	1.78

## Sheet: Fig.5
	Hepatic NEFA	Heptaic TG		Ppara	Cpt2	Acadvl	Acaa1	Hmgcs2		PPARα	CPT2	VLCAD	PT	HMGCS2
Pparafl/fl under fed condition	1.37	0.3		0.4	0.48	1.22	0.846894	0.435442		1.28	1.48	2.98695	1.06557	1.21
Pparafl/fl under fed condition	1.14	0.58		0.66	0.33	0.78	0.415943	0.535812		0.62	1.18	0.351939	0.734386	0.7
Pparafl/fl under fed condition	1.01	0.24		0.87	0.89	1.2	0.953438	0.578388		0.36	1.2	0.642331	0.404945	0.84
Pparafl/fl under fed condition	1.01	0.27		1.36	0.62	1.01	1.30165	1.51396		0.75	1.15	1.65432	1.20099	0.91
Pparafl/fl under fed condition	1.2	0.38		2.15	3.53	1.45	2.27358	2.92978		1.1	0.69	0.750344	0.33657	0.58
Pparafl/fl under fed condition	1.21	0.33		1.5	1.73	1.62	1.2162	1.56721		1.78	0.84	0.534082	1.15224	1.21
Pparafl/fl under fed condition	1.13	0.35		0.98	1.86	1.04	0.827249	1.06601		1.12	0.45	0.0800303	2.1053	1.54
PparaΔKPT under fed condition	0.99	0.29		0.54	0.46	0.68	0.459287	0.606614		1.17	1.06	1.61581	0.653589	0.88
PparaΔKPT under fed condition	1.52	0.36		1.2	0.68	1.14	0.587015	1.12019		0.66	0.61	0.754609	1.50127	0.88
PparaΔKPT under fed condition	1.09	0.32		2.33	0.85	1.03	1.16756	2.21099		0.36	0.81	0.614102	2.29304	1.3
PparaΔKPT under fed condition	1.15	0.37		4.95	3.44	4.71	2.57122	3.31333		1.03	0.9	0.591406	1.51371	1.15
PparaΔKPT under fed condition	1.05	0.51		2.61	2.24	1.34	1.10221	1.42032		0.58	0.79	0.103741	1.68665	1.32
Pparafl/fl 24h fasted	1.21	0.61		1.74	1.66	3.64	2.79896	4.1503		2.02	1.05	1.60835	0.775271	1.1
Pparafl/fl 24h fasted	1.25	0.26		1.48	1.27	2.92	1.75764	3.30817		0.33	1.54	0.72228	0.541172	1.32
Pparafl/fl 24h fasted	1.64	0.74		2.94	1.49	1.94	2.37723	2.19927		1.22	1.14	1.09347	2.52964	2.56
Pparafl/fl 24h fasted	1.17	1.12		5.12	1.61	1.84	1.77745	3.29379		0.79	0.54	0.637647	1.52983	2.76
Pparafl/fl 24h fasted	1.13	0.64		7.5	2.2	2.59	2.96111	4.09065		1.16	0.63	0.63071	1.50904	2.63
Pparafl/fl 24h fasted	1.44	0.49		1.96	1.31	2.77	2.27862	2.98619		1.2	0.71	0.683049	1.81216	3.11
Pparafl/fl 24h fasted	1.11	0.36		2.43	1.62	3.38	1.80945	2.95471		0.12	4.26699	0.977247	1.64235	2.72
PparaΔKPT 24h fasted	1.39	0.46		1.76	1.64	1.63	1.63545	2.79102		0.3	2.01	0.508059	1.35495	2.9
PparaΔKPT 24h fasted	1.44	0.8		2.28	2.08	1.39	1.78564	3.32586		3.27	1.24	0.594814	2.35581	3.15
PparaΔKPT 24h fasted	1.46	0.62		3.4	2.43	1.16	1.83282	3.24767		2	1.14	0.450574	1.62611	2.85
PparaΔKPT 24h fasted	1.25	1.04		4.52	1.77	3.15	3.53561	3.3948		1.63	0.71	0.624264	0.523613	2.2
PparaΔKPT 24h fasted	1.2	0.72		6.07	2.84	2.02	2.3048	4.1156		2.66	0.59	1.21948	0.888417	2.33
PparaΔKPT 24h fasted	1.18	0.99		4.66	2.26	2.65	3.5107	4.16823		2.51	0.69	0.75268	1.35191	1.89
Pparafl/fl 48h fasted	2.76	0.19		0.75	0.8	1.25	0.495588	1.42102		1.19	0.66	1.13755	2.76694	1.4
Pparafl/fl 48h fasted	2.69	0.24		2.22	2.06	0.93	0.699447	3.17485		2.06	0.69	0.722279	1.28578	2.19
Pparafl/fl 48h fasted	2.5	0.23		1.16	0.77	1.33	0.662079	1.56958		1.08	1.24	1.37016	1.55645	4.4
Pparafl/fl 48h fasted	2.78	0.26		1.03	1.46	1.34	1.17804	2.7298		0.68	1.45	1.62889	2.12866	7.47
Pparafl/fl 48h fasted	2.39	0.31		1.76	1.29	1.51	1.30047	2.57121		1.1	1.37	2.91032	2.00325	3.52
Pparafl/fl 48h fasted	2	0.7		3.27	2	2.08	1.64369	6.19658		3.25	1.9	2.21886	2.37908	3.38
Pparafl/fl 48h fasted	2.15	1.21		4.65	3.34	1.11	2.25635	5.39024		4.04	2.41	2.13699	3.25428	5.69
PparaΔKPT 48h fasted	3.08	0.79		3.39	2.07	1.79	2.82324	4.57885		1.99	1.48	0.898967	0.592238	5.26
PparaΔKPT 48h fasted	3.45	1.2		4.15	2.51	1.18	1.63696	4.99918		1.17	1.76	1.23897	1.95827	7.88
PparaΔKPT 48h fasted	2.72	1.22		3.93	2.67	1.08	1.77937	4.91815		1.5	2.03	3.32388	4.09245	10.74
PparaΔKPT 48h fasted	1.92	0.7		3.43	3.2	1.6	1.49662	6.76457		6.22	3.51	3.0501	5.70844	5.55
PparaΔKPT 48h fasted	1.93	1.19		5.23	3.14	5.2	3.16546	9.25124		4.67	2.63	1.32438	3.14563	10.14
PparaΔKPT 48h fasted	2.3	0.95		1.99	1.99873	4.09	1.28383	3.9234		1.78	2.67	3.45085	2.70271	6.46

## Sheet: Fig.6
	Heptatic glycogen		Ldha	Gapdh	Pck1	G6pc		LDHA	GAPDH	PEPCK	G6PC		Glut1	Glut2
Pparafl/fl under fed condition	0.5		0.72	0.88	1.34	1.57		2.33409	0.26	1.51	0.94		0.67	0.75
Pparafl/fl under fed condition	0.33		0.45	0.65	0.65	0.98		0.508356	1.78	1.22	0.6		0.5	0.66
Pparafl/fl under fed condition	0.44		0.97	0.9	0.69	0.87		0.798083	1.1	1.21	1.38		0.88	0.62
Pparafl/fl under fed condition	0.42		0.5	1.06	2.13	1.45		0.519734	1.17	0.86	0.58		0.78	0.89
Pparafl/fl under fed condition	0.41		2.48	2.79	0.83	1.7		1.46586	0.72	0.69	0.15		2.4	1.75
Pparafl/fl under fed condition	0.24		1.6	0.77	1.32	0.91		0.485429	1.17	1.01	1.79		1.34	1.72
Pparafl/fl under fed condition	0.32		1.6	0.85	0.71	0.33		0.888456	0.8	0.5	1.56		1.34	1.22
PparaΔKPT under fed condition	0.39		0.63	0.67	1.57	0.98		0.734119	0.66	0.98	0.8		0.39	0.67
PparaΔKPT under fed condition	0.37		0.85	1.14	0.76	1.68		0.701334	0.66	0.68	1.64		0.52	0.41
PparaΔKPT under fed condition	0.28		0.75	1.5	5.07	0.96		0.967324	1.04	0.74	1.28		0.78	1.25
PparaΔKPT under fed condition	0.23		2.66	3.51	3.03	1.67		2.51012	0.93	2.51	2.51		0.72	1.79
PparaΔKPT under fed condition	0.4		1.98	2.25	1.97	1.65		1.35007	1.15	1.56	2.2		2.56	0.88
Pparafl/fl 24h fasted	0.16		2.33	2.94	1.81	2.83		1.72235	0.27	1.48	1.05
Pparafl/fl 24h fasted	0.24		1.6	2.38	1.77	2.4		0.867218	0.5	3.04	2
Pparafl/fl 24h fasted	0.32		1.06	1.33	13.28	1.57		1.14005	0.52	2.36	1.56
Pparafl/fl 24h fasted	0.2		2.03	0.96	7.3	1.72		0.795478	0.86	3.34	0.8
Pparafl/fl 24h fasted	0.14		2.05	1.29	13.89	3.96		0.870365	0.78	3.94	2.39
Pparafl/fl 24h fasted	0.18		1.85	2.18	1.19	1.05		0.772904	0.81	3.16	1.87
Pparafl/fl 24h fasted	0.25		2.29	2.89	1.76	1.22		0.715988	0.45	3.57107	1.85
PparaΔKPT 24h fasted	0.29		1.27	1.52	1.38	1.14		0.534891	0.58	1.61	1.24
PparaΔKPT 24h fasted	0.25		1.2	1.44	1.88	1.3		0.657745	0.56	1.03	2.39
PparaΔKPT 24h fasted	0.38		1.15	1.16	2.28	0.59		0.688026	1.04	1.1	2.55
PparaΔKPT 24h fasted	0.19		2.81	1.98	4.43	1.44		0.910006	1.3	2.96	1.36
PparaΔKPT 24h fasted	0.28		1.98	1.3	5.45	2.33		1.02075	1.69	4.55	2.36
PparaΔKPT 24h fasted	0.14		2.4	1.73	7.8	1.75		0.889549	0.73	2.8	2.12
Pparafl/fl 48h fasted	0.21		0.67	1.9	2.52	1.32		0.566086	2.74	3.12	0.72		0.82	13.83
Pparafl/fl 48h fasted	0.19		1.99	1.38	3.69	1.44		1.01533	2.72	4.21	0.53		0	25.27
Pparafl/fl 48h fasted	0.17		1.63	3.22	1.9	1.3		0.959579	2.12	7.19	3.48		0	14.49
Pparafl/fl 48h fasted	0.12		2.26	2.87	2.08	1.21		1.03043	0.69	7.52	1.24		0	29.95
Pparafl/fl 48h fasted	0.1		1.97	3.55	3.76	4.3		1.64447	0.82	4.6	2.27		0.03	14.36
Pparafl/fl 48h fasted	0.11		2.72	2.51	5.12	1.75		2.70038	0.88	4.34	5.52		0.67	44.23
Pparafl/fl 48h fasted	0.11		0.51	2.07	4.02	1.75		4.25061	2.02	2.55	5.32		1.27	47.72
PparaΔKPT 48h fasted	0.04		3.91	2.04	3.47	2.68		4.62532	1.89	4	0.65		1.37	26.26
PparaΔKPT 48h fasted	0.07		3.96	1.98	4.35	1.99		5.75782	1.98	4.4	0.99		1.03	31.14
PparaΔKPT 48h fasted	0.09		4.06	2.03	3.78	1.73		3.86297	0.83	5.35	8.27		0.46	33.47
PparaΔKPT 48h fasted	0.12		3.82	2.34	6.34	3.32		2.76	0.85	4.59	7.59		1.12	28.02
PparaΔKPT 48h fasted	0.03		6.67	3.02	5.11	1.79		2.58328	1.21	3.02	3.3		1.37	46.14
PparaΔKPT 48h fasted	0.04		2.18	2.55	3.8	2.68		1.68747	1.73	3.24	8.59		1.28	37.81

## Sheet: Fig.7
	Adipocyte size		Ppara	Pnpla2	Lipe	Pparg	Fabp4		Cebpa		Glut1	Glut4
Pparafl/fl under fed condition	89.8072		1.63028	2.61	1.6	0.12	0.19		0.369625		1.6565	0.704873
Pparafl/fl under fed condition	80.6551		0.537037	3.71	1.78	0.18	0.38		0.310961		1.31619	0.783428
Pparafl/fl under fed condition	90.6906		0.299177	0.34	0.17	0.97	0.79		0.852373		0.970265	0.440365
Pparafl/fl under fed condition	121.705		2.85038	0.38	0.43	2.67	2.7		2.062		1.5533	2.13835
Pparafl/fl under fed condition	90.0431		1.62976	0.47	0.69	4.83	3.6		2.58465		0.526454	1.88915
Pparafl/fl under fed condition	67.7686		1.52862	1.19	2.82	2	1.46		1.67579		0.927876	1.47
Pparafl/fl under fed condition	66.0922		0.537622	1.42	2.53	1.94	1.27		1.14286		0.62301	0.692491
PparaΔKPT under fed condition	128.43		0.329793	2.25	5.13	0.13	0.24		0.291337		1.3228	0.900733
PparaΔKPT under fed condition	68.8426		0.908344	2.35	4.6	4.39	4.08		3.58571		0.888249	4.10029
PparaΔKPT under fed condition	99.8291		1.8844	0.38	0.15	3.38	1.39		2.3421		0.56564	0.932477
PparaΔKPT under fed condition	58.0852		2.31143	1.39	3.39	3.31	1.63		3.38285		1.12897	0.85205
PparaΔKPT under fed condition	50.4441		0.358218	0.54	1.3	1.16	0.57		1.41737		0.564755	0.522455
Pparafl/fl 24h fasted	33.6645		4.35736	3.39	4.39	1.63	2.61
Pparafl/fl 24h fasted	44.0082		10.215	4.67	15.59	5.14	8.86
Pparafl/fl 24h fasted	75.217		4.90806	6.48	6	3.27	4.76
Pparafl/fl 24h fasted	44.53		1.82338	1.54	1.35	1.37	2.02
Pparafl/fl 24h fasted	44.7007		0.737485	0.65	0.34	0.23	0.34
Pparafl/fl 24h fasted	42.758		0.509079	0.99	0.76	1.17	1.72
Pparafl/fl 24h fasted	43.7342		1.14568	0.6	0.53	2.04	2.16
PparaΔKPT 24h fasted	47.8621		2.10524	3.54	3.64	2.82	3.63
PparaΔKPT 24h fasted	48.9435		0.76712	1.93	1.69	2.45	2.5
PparaΔKPT 24h fasted	70.5101		1.17638	2.01	2	4.1	2.86
PparaΔKPT 24h fasted	20.0392		0.510881	3.5	2.58	2.93	4.03
PparaΔKPT 24h fasted	93.0519		0.195666	3.54	1.71	1.85	3.57
PparaΔKPT 24h fasted	41.9074		0.535066	2.72	3.46	2.83	2.78
Pparafl/fl 48h fasted	43.2219		2.92114	3.27	3.78	0.87	2.86		0.572733		0.665811	0.770608
Pparafl/fl 48h fasted	16.1117		0.176731	0.89	3.64	1.88	3.54		0.732782		0.616436	0.773602
Pparafl/fl 48h fasted	35.9634		0.268149	0.79	4.43	3.07	3.88		0.787566		0.663264	1.05678
Pparafl/fl 48h fasted	22.8069		0.330158	1.02	5.9	2.44	1.79		0.899415		0.717701	0.35684
Pparafl/fl 48h fasted	34.025		0.19417	0.75	4.74	2.4	3.34		1.02628		0.462712	1.97979
Pparafl/fl 48h fasted	39.875		0.110424	1.28	4.22	3.02	9.02		0.869168		0.904342	8.59191
Pparafl/fl 48h fasted	23.5307		0.73503	1.53	3.95	1.05	2.02		0.596033		0.651111	4.61466
PparaΔKPT 48h fasted	8.19186		1.46955	2.41	1.68	5.2	19.73		0.524714		1.22806	8.70787
PparaΔKPT 48h fasted	6.47714		1.99001	1.76	12.23	3.4	3.53		0.623794		0.233131	0.695492
PparaΔKPT 48h fasted	9.15138		5.04887	1.26	7.26	3	12.87		0.70499		1.25814	3.852
PparaΔKPT 48h fasted	61.5795		0.275289	2.98	17.15	5.31	8.37		1.10293		0.712956	4.20064
PparaΔKPT 48h fasted	10.4063		0.766382	2.62	10.18	2.21	3.64		1.08573		0.739159	2.23854
PparaΔKPT 48h fasted	58.5474		0.569468	4.22	11	6.7	5.81		1.23583		1.05714	10.8669

## Sheet: Supple Fig.1
	3d	5d		Before	21d	35d	49d
Pparafl/fl	1.04089	1.03		1.23486	0.832065	1.04089	1.01924
Pparafl/fl	0.737866	0.93		1.11985	0.897988	0.737866	0.841518
Pparafl/fl	1.22124	1.04		0.645286	1.26995	1.22124	1.13925
PparaΔKPT	0.0732421	0.09		1.42231	0.247505	0.0732421	0.0993908
PparaΔKPT	0.109036	0.19		1.63986	0.0356217	0.109036	0.0625306
PparaΔKPT	0.0380292	0.05		0.602073	0.130818	0.0380292	0.0766626

## Sheet: Supple Fig.2
Body weight growth	8w	9w	10w	11w	12w	13w
Pparafl/fl	24	26	26	26.5	26.8	26.6
Pparafl/fl	28	30	32	31.3	32.2	32.2
Pparafl/fl	28	31	33	34	34.1	33.9
PparaΔKPT	24	25	27	27.5	29.2	29.9
PparaΔKPT	26	28	29	28.1	29.4	30
PparaΔKPT	26	30	31	30.9	33	33.7

[truncated: 9 more sheets: Supple Fig.3, Supple Fig.4, Supple Fig.5, Supple Fig.6A-B, Supple Fig.6C-D, Supple Fig.7, Supple Fig.8, Supple Fig.9, Supple Fig.10]
